# Supplementary material for: Dual Chemotherapeutic Loading in Oxalate Transferrin-Conjugated Polymersomes Incorporated into Chitosan Hydrogels for Site-Specific Targeting of Melanoma Cells
Source: Pharmaceuticals (Basel). 2024 Sep 6;17(9):1177. doi: 10.3390/ph17091177 (PMC11434979; doi:10.3390/ph17091177)
Supplement: Supplementary file 1 [file pharmaceuticals-17-01177-s001.zip]

Archive with 1 entries (1 files):
- pharmaceuticals-3148513-supplementary.pdf
